# Supplementary material for: Common Regulatory Mechanisms Mediated by Cuproptosis Genes in Inflammatory Bowel Disease and Major Depressive Disorder
Source: Genes (Basel). 2025 Mar 14;16(3):339. doi: 10.3390/genes16030339 (PMC11942124; doi:10.3390/genes16030339)
Supplement: Supplementary file 1 [file genes-16-00339-s001.zip]

Archive with 1 entries (1 files):
- genes-3506739-supplementary.pdf
